# Supplementary material for: Oxidative Stress and Antioxidant Response in Populations of the Czech Republic Exposed to Various Levels of Environmental Pollutants
Source: Int J Environ Res Public Health. 2022 Mar 18;19(6):3609. doi: 10.3390/ijerph19063609 (PMC8955578; doi:10.3390/ijerph19063609)
Supplement: Supplementary file 1 [file ijerph-19-03609-s001.zip]

Archive with 2 entries (2 files):
- Supplementary Figure S1.pdf
- Supplementary Tables S1 - S4-revised-clean.pdf
